# Supplementary material for: The “Real Welfare” Scheme: Changes in UK Finishing Pig Welfare since the Introduction of Formal Welfare Outcome Assessment
Source: Animals (Basel). 2022 Feb 28;12(5):607. doi: 10.3390/ani12050607 (PMC8909812; doi:10.3390/ani12050607)
Supplement: Supplementary file 1 [file animals-12-00607-s001.zip]

Archive with 1 entries (1 files):
- animals-1586305-supplementary.pdf
